# Supplementary material for: Characterization of Six Ampeloviruses Infecting Pineapple in Reunion Island Using a Combination of High-Throughput Sequencing Approaches
Source: Viruses. 2024 Jul 16;16(7):1146. doi: 10.3390/v16071146 (PMC11281624; doi:10.3390/v16071146)
Supplement: Supplementary file 1 [file viruses-16-01146-s001.zip]

Archive with 6 entries (5 files):
- SuppTable_160724/
- SuppTable_160724/SuppTable1_primer140923.xlsx
- SuppTable_160724/SuppTable2_RACE_190224.xlsx
- SuppTable_160724/SuppTable3_mapCov_others_virus160724.xlsx
- SuppTable_160724/SuppTable4_organizationORF_160724.xlsx
- SuppTable_160724/SuppTable5_list_accession_160724.xlsx
