# Supplementary material for: Characterization of Six Ampeloviruses Infecting Pineapple in Reunion Island Using a Combination of High-Throughput Sequencing Approaches
Source: Viruses. 2024 Jul 16;16(7):1146. doi: 10.3390/v16071146 (PMC11281624; doi:10.3390/v16071146)
Supplement: Supplementary file 1 [file viruses-16-01146-s001.zip › SuppTable_160724/SuppTable1_primer140923.xlsx]

## Sheet: SuppTable1
Supplementary Table 1. Sequence of the primers used in RT-PCR assays for the detection of PMWaVs.
Virus specificity	Forward primer		Reverse primer		Genome region	Amplicon length (bp)	Reference
	primer name	primer sequence	primer name	primer sequence
PMWaV1	PMW1dF	AGTGAAGTGTTGGTGGATCCT	PMWV1dR	TTTGTGTACGACTGTGCGCAAT	RdRp	281	Gambley et al., 2009 [66]
PMWaV2	PMWaV2-224	CATACGAACTAGACTCATACG	PMWaV2-223	CCATCCACCAATTTTACTAC	HSP70h	609	Sether et al., 2005 [2]
PMWaV3	Wilt3dF	GAATGGTTTCAAAGTAGGGTTCCA	Wilt3dR	GACGGTATATTTCGAGTTCCAC	RdRp	402	Gambley et al., 2009 [66]
PMWaV5	PMWaV5_57F	TCGAGGAGTGGAAGGTTGTG	PMWaV5_348R	AAGAGAGGCTAAGGCGACAA	HSP70h	292	This study
PMWaV6	PMWaV6_568F	GATGTGCTTGTGGCCGTTTT	PMWaV6_809R	ACTTGTGACGGGTTGTTGGT	HSP70h	242	This study
PMWaV7	PMWaV7_830F	CGGCCTGAGCTATGACTCTG	PMWaV7_1498R	CGGCCTGAGCTATGACTCTG	HSP70h	669	This study
