# Supplementary material for: Characterization of Six Ampeloviruses Infecting Pineapple in Reunion Island Using a Combination of High-Throughput Sequencing Approaches
Source: Viruses. 2024 Jul 16;16(7):1146. doi: 10.3390/v16071146 (PMC11281624; doi:10.3390/v16071146)
Supplement: Supplementary file 1 [file viruses-16-01146-s001.zip › SuppTable_160724/SuppTable2_RACE_190224.xlsx]

## Sheet: SuppTable1
Supplementary Table 2. Identification of the 5' and 3' ends of the genome sequences of PMWaV species using RACE PCR and Nanopore long reads approaches.
	5′ end		3′ end
Supercontigs ID	RACE PCR	long read	RACE PCR	long read
Contig-A	-	yes	-	yes
Contig-B	-	yes	-	no
Contig-C	-	yes	-	no
Contig-D	[5'- CTCGCTTTCCATCAATCTCTCTCAGCCAGT -3']	no	-	no
Contig-E	[5'- CTGCTCGCAAACCACGCCAATCTTAACAGG -3']	yes	-	no
Contig-F	[5'- TGGACACAGATGATGAGGAGACGTTGGGAG -3']	yes	[5'- TCCACAGTGCATTGTAGACACCATCGCAGC -3']	yes
- : Not Available.
