# Supplementary material for: Characterization of Six Ampeloviruses Infecting Pineapple in Reunion Island Using a Combination of High-Throughput Sequencing Approaches
Source: Viruses. 2024 Jul 16;16(7):1146. doi: 10.3390/v16071146 (PMC11281624; doi:10.3390/v16071146)
Supplement: Supplementary file 1 [file viruses-16-01146-s001.zip › SuppTable_160724/SuppTable3_mapCov_others_virus160724.xlsx]

## Sheet: Feuil1
Supplementary Table 3. Read mapping statistics for Illumina short and Nanopore long reads approaches for contigs other than Ampeloviruses.
Family	Genus	Virus species	Approach	Number of reads	Cov > 1¹ (%)	Cov ≥ 10¹ (%)	Mean depth
Caulimoviridae	Badnavirus	PBCOV	short read	20,836	100	99.96	274.41
			long read	1,063	100	100	134.55
Betaflexiviridae	Vitivirus	PinVA	short read	82,729	99.91	99.9	1,550.79
			long read	7,630	100	100	904.73
Secoviridae	Sadwavirus	PSVA-RNA1	short read	3,057	99.54	98.74	59.05
			long read	10	37.77	0	0.6
		PSVA -RNA2	short read	2,511	97.62	97.58	79.12
			long read	11	43.45	0	1.19
¹ Percent genome coverage at 1X and 10X.
