# Supplementary material for: Characterization of Six Ampeloviruses Infecting Pineapple in Reunion Island Using a Combination of High-Throughput Sequencing Approaches
Source: Viruses. 2024 Jul 16;16(7):1146. doi: 10.3390/v16071146 (PMC11281624; doi:10.3390/v16071146)
Supplement: Supplementary file 1 [file viruses-16-01146-s001.zip › SuppTable_160724/SuppTable4_organizationORF_160724.xlsx]

## Sheet: SuppTable3
Supplementary Table 4. Genomic organization of PMWaV sequences described on pineapple in Reunion Island.
				ORF names (encoded proteins / domain names)
Virus species	Number	Subgroup		ORF1a	ORF1b	ORF2	ORF3	ORF4	ORF5	ORF6	ORF7	ORF8	ORF9	ORF10
	of ORFs			(L-Pro Met Hel)	(RdRp)	(p3-p6)	(p5)	(HSP70h)	(putative protein)	(CP)	(CPm)	(unknown protein)	(unknown protein)	(unknown protein)
			Length (bp)	6,234	1527	156		1,611	1,728	7,774	633
PMWaV1	7	II	Molecular weight (kDa)	231.9	53.5	5.5	-	58.5	62.2	28.8	23.8	-	-	-
			Position of ORFs	355-6,588	6,623-8,149	8,133-8,288		8,263-9,873	9,755-11,482	11,505-12,278	12,310-12,942
			Length (bp)	5,850	1,659		144	1626	1,239	909	1,476	516	585	516
PMWaV2	10	I	Molecular weight (kDa)	209.1	63.8	-	5.1	59	47.6	33.7	51.4	18.6	21	5.7
			Position of ORFs	1,017-6,866	6,835-8,493		9,132-9,275	9,289-10,914	11,128-12,366	12,442-13,350	13,382-14,857	14,847-15,362	15,359-15,943	15,940-16,092
			Length (bp)	6,408	1467	162		1,602	1,623	789	633
PMWaV3	7	II	Molecular weight (kDa)	231.8	52.7	5.9	-	58.1	59.2	27.8	24	-	-	-
			Position of ORFs	215-6,622	6,714-8,180	8,161-8,322		8,306-9,907	9,888-11,510	11,609-12,397	12,469-13,101
			Length (bp)	6,102	1,506	156		1,611	1,698	804	645
PMWaV5	7	II	Molecular weight (kDa)	226.8	52.3	5.7	-	58.4	61.2	30	24.3	-	-	-
			Position of ORFs	355-6,456	6,485-7,990	8,001-8,156		8,131-9,741	9,650-11,347	11,379-12,182	12,208-12,852
			Length (bp)	5,979	1,674	165	138	1,641	1,467	951	1,497	558	531	597
PMWaV6	11	I	Molecular weight (kDa)	218.1	64	5.5	5.1	58.5	55.7	32.9	56.5	21.2	19.9	22.5
			Position of ORFs	744-6,722	6,673-8,346	8,934-9,098	9,427-9,564	9,566-11,206	11,206-12,672	12,764-13,714	13,831-15,327	15,328-15,885	15,991-16,521	16,543-17,139
			Length (bp)	6,213	1,485	102	132	1,707	1,479	939	1,488	546	696
PMWaV7	10	I	Molecular weight (kDa)	219	53.8	3.3	4.6	60.2	56.8	34.3	52.8	19.6	26.5	-
			Position of ORFs	1,058-7,270	7,353-8,837	10,149-10,250	10,769-10,900	10,919-12,625	12,586-14,064	14,259-15,197	15,305-16,792	16,851-17,396	17,455-18,150
- : ORF not predicted for this sequence.
