# Supplementary material for: Characterization of Six Ampeloviruses Infecting Pineapple in Reunion Island Using a Combination of High-Throughput Sequencing Approaches
Source: Viruses. 2024 Jul 16;16(7):1146. doi: 10.3390/v16071146 (PMC11281624; doi:10.3390/v16071146)
Supplement: Supplementary file 1 [file viruses-16-01146-s001.zip › SuppTable_160724/SuppTable5_list_accession_160724.xlsx]

## Sheet: SuppTable4
Supplementary Table 5. List of sequences used for pairwise identity comparisons and phylogenetic analysis.
Accession numbers ¹	Virus names (Acronyms)	Species names	Genus
MH206615	Air potato virus 1 (AiPoV1)	Air potato virus 1	Ampelovirus
NC_022072	Blackberry vein banding-associated virus (BVBaV)	Blackberry vein banding-associated virus
NC_016509	Grapevine leafroll-associated virus 1 (GLRaV1)	Grapevine leafroll-associated virus 1
NC_029783	Grapevine leafroll-associated virus (GLRaV13)	Grapevine leafroll-associated virus 13
NC_004667	Grapevine leafroll-associated virus (GLRaV3)	Grapevine leafroll-associated virus 3
NC_016416	Grapevine leafroll-associated virus (GLRaV4)	Grapevine leafroll-associated virus 4
NC_005065	Little cherry virus 2 (LChV2)	Little cherry virus 2
MH704743	Pineapple mealybug wilt-associated virus 1 strain 4 (PMWaV1)	Pineapple mealybug wilt-associated virus 1 strain 4
NC_010178	Pineapple mealybug wilt-associated virus 1 (PMWaV1)	Pineapple mealybug wilt-associated virus 1
OQ850037
NC_043105	Pineapple mealybug wilt-associated virus 2 (PMWaV2)	Pineapple mealybug wilt-associated virus 2
OQ850038
NC_043406	Pineapple mealybug wilt-associated virus 3 (PMWaV3)	Pineapple mealybug wilt-associated virus 3
OQ850039	Pineapple mealybug wilt-associated virus (PMWaV-3)
EF467920	Pineapple mealybug wilt-associated virus 5 (PMWaV5)	Pineapple mealybug wilt-associated virus 5
EF467922	Pineapple mealybug wilt-associated virus (PMWaV5)
OQ850040
MW269512	Pineapple mealybug wilt-associated virus 6 (PMWaV6)	Pineapple mealybug wilt-associated virus 6
OQ850041	Pineapple mealybug wilt-associated virus (PMWaV6)
OQ850042	Pineapple mealybug wilt-associated virus 7 (PMWaV7)	Pineapple mealybug wilt-associated virus 7
NC_055482	Pistachio ampelovirus A (PAVA)	Pistachio ampelovirus A
NC_009992	Plum bark necrosis stem pitting-associated virus (PBNSPaV)	Plum bark necrosis stem pitting-associated virus
NC_001598	Beet yellows virus (BYV)	Beet yellows virus	Closterovirus
¹ : Accession numbers in bold: genome sequences of PMWaV species described in this study.
